# Supplementary material for: Synthesis, Characterization, and Anticancer Activity of Phosphanegold(i) Complexes of 3-Thiosemicarbano-butan-2-one Oxime
Source: Biomedicines. 2023 Sep 12;11(9):2512. doi: 10.3390/biomedicines11092512 (PMC10525815; doi:10.3390/biomedicines11092512)
Supplement: Supplementary file 1 [file biomedicines-11-02512-s001.zip]

Archive with 1 entries (1 files):
- biomedicines-2545771-supplementary.pdf
